# Supplementary material for: Nucleotide Diversity of Maize ZmBT1 Gene and Association with Starch Physicochemical Properties
Source: PLoS One. 2014 Aug 1;9(8):e103627. doi: 10.1371/journal.pone.0103627 (PMC4118901; doi:10.1371/journal.pone.0103627)
Supplement: Table S1 — The positions of nucleotide polymorphism of ZmBT1 gene among 80 maize inbred lines. (XLSX) [file pone.0103627.s001.xlsx]

## Sheet: Sheet1
Table S1. The positions of nucleotide polymorphism of ZmBT1 gene among 80 maize inbred lines
Inbred line	Promoter	Promoter	Promoter	Promoter	Promoter	Promoter	Promoter	Promoter	Exon1	Exon1	Exon1	Exon1	Exon1	Exon1	Exon1	Exon1	Intron1	Intron1	Intron1	Intron1	Intron1	Intron1	Intron1	Intron1	Intron1	Intron1	Intron1	Intron1	Intron1	Intron1	Intron1	Intron1	Intron1	Intron1	Intron1	Intron2	Intron2	Intron2	Intron2	Intron2	Intron2	Intron2	Exon3	Exon3	Exon3	Exon3	Exon3	Exon3	Exon3
	nt_228	nt_297	nt_326	nt_346	nt_405	nt_441	nt_463	nt_484	nt_556	nt_622	nt_623	nt_624	nt_703	nt_742	nt_748	nt_979	nt_1197	nt_1198	nt_1199	nt_1200	nt_1201	nt_1202	nt_1203	nt_1209	nt_1210	nt_1211	nt_1212	nt_1213	nt_1214	nt_1215	nt_1263	nt_1264	nt_1265	nt_1266	nt_1267	nt_1502	nt_1503	nt_1504	nt_1505	nt_1506	nt_1507	nt_1508	nt_1628	nt_1793	nt_1832	nt_2045	nt_2046	nt_2047	nt_2048
	SNP01	SNP02	SNP03	SNP04	SNP05	SNP06	SNP07	InDel01	SNP08	InDel02			SNP09	SNP10	SNP11	SNP12	InDel03							InDel04							InDel05					InDel06							SNP13	SNP14	SNP15	InDel07
Wu314	A	A	T	C	A	A	T	-	C	C	G	G	G	A	C	C	-	-	-	-	-	-	-	-	-	-	-	-	-	-	T	G	G	C	G	-	-	-	-	-	-	-	C	G	G	G	G	A	T
Dan988	A	A	T	C	A	A	T	-	C	C	G	G	G	A	C	C	-	-	-	-	-	-	-	-	-	-	-	-	-	-	T	G	G	C	G	-	-	-	-	-	-	-	C	G	G	G	G	A	T
QH19612	A	A	T	C	A	A	T	-	C	C	G	G	G	A	C	C	-	-	-	-	-	-	-	-	-	-	-	-	-	-	T	G	G	C	G	-	-	-	-	-	-	-	C	G	G	G	G	A	T
Exhan	A	A	T	C	A	A	T	-	C	C	G	G	G	A	C	C	-	-	-	-	-	-	-	-	-	-	-	-	-	-	T	G	G	C	G	-	-	-	-	-	-	-	C	G	G	G	G	A	T
Dan99	A	A	T	C	A	A	T	-	C	C	G	G	G	A	C	C	-	-	-	-	-	-	-	-	-	-	-	-	-	-	T	G	G	C	G	-	-	-	-	-	-	-	C	G	G	G	G	A	T
nx335	C	C	C	G	T	A	G	T	G	-	-	-	A	C	G	T	-	-	-	-	-	-	-	-	-	-	-	-	-	-	-	-	-	-	-	-	-	-	-	-	-	-	C	C	A	G	G	A	T
QLY01Z	C	C	C	G	T	A	G	T	G	-	-	-	A	C	G	T	-	-	-	-	-	-	-	-	-	-	-	-	-	-	-	-	-	-	-	-	-	-	-	-	-	-	C	C	A	-	-	-	T
QZN012	A	A	T	C	A	A	T	-	C	C	G	G	G	A	C	C	-	-	-	-	-	-	-	-	-	-	-	-	-	-	T	G	G	C	G	-	-	-	-	-	-	-	C	C	A	-	-	-	T
RCML15	C	C	C	G	T	A	G	T	G	-	-	-	A	C	G	T	-	-	-	-	-	-	-	-	-	-	-	-	-	-	-	-	-	-	-	-	-	-	-	-	-	-	C	C	A	-	-	-	T
RBS11	C	C	C	G	T	A	G	T	G	-	-	-	A	C	G	T	-	-	-	-	-	-	-	-	-	-	-	-	-	-	-	-	-	-	-	-	-	-	-	-	-	-	C	C	A	G	G	A	T
QJKN20F	C	C	C	G	T	A	G	T	G	-	-	-	A	C	G	T	-	-	-	-	-	-	-	-	-	-	-	-	-	-	-	-	-	-	-	-	-	-	-	-	-	-	C	C	A	G	G	A	T
QBN02	C	C	C	G	T	A	G	T	G	-	-	-	A	C	G	T	-	-	-	-	-	-	-	-	-	-	-	-	-	-	-	-	-	-	-	-	-	-	-	-	-	-	C	C	A	-	-	-	T
xy35	C	C	C	G	T	A	G	T	G	-	-	-	A	C	G	T	-	-	-	-	-	-	-	-	-	-	-	-	-	-	-	-	-	-	-	-	-	-	-	-	-	-	C	C	A	G	G	A	T
QZN12	A	A	T	C	A	A	T	-	C	C	G	G	G	A	C	C	-	-	-	-	-	-	-	-	-	-	-	-	-	-	T	G	G	C	G	-	-	-	-	-	-	-	C	G	G	G	G	A	T
M1	C	C	C	G	T	A	G	T	G	-	-	-	A	C	G	T	-	-	-	-	-	-	-	-	-	-	-	-	-	-	-	-	-	-	-	-	-	-	-	-	-	-	C	C	A	G	G	A	T
QBN48	A	A	T	C	A	A	T	-	C	C	G	G	G	A	C	C	-	-	-	-	-	-	-	-	-	-	-	-	-	-	T	G	G	C	G	-	-	-	-	-	-	-	C	C	A	-	-	-	T
KWS456	A	A	T	C	A	A	T	-	C	C	G	G	G	A	C	C	-	-	-	-	-	-	-	-	-	-	-	-	-	-	T	G	G	C	G	-	-	-	-	-	-	-	C	C	A	-	-	-	T
M1132	A	A	T	C	A	A	T	-	C	C	G	G	G	A	C	C	-	-	-	-	-	-	-	-	-	-	-	-	-	-	T	G	G	C	G	-	-	-	-	-	-	-	C	G	G	G	G	A	T
E28	C	C	C	G	T	A	G	T	G	-	-	-	A	C	G	T	-	-	-	-	-	-	-	-	-	-	-	-	-	-	-	-	-	-	-	-	-	-	-	-	-	-	C	C	A	-	-	-	T
11099	C	C	C	G	T	A	G	T	G	-	-	-	A	C	G	T	-	-	-	-	-	-	-	-	-	-	-	-	-	-	-	-	-	-	-	-	-	-	-	-	-	-	C	C	A	G	G	A	T
QBN3186	A	A	T	C	A	A	T	-	C	C	G	G	G	A	C	C	-	-	-	-	-	-	-	-	-	-	-	-	-	-	T	G	G	C	G	-	-	-	-	-	-	-	C	C	A	-	-	-	T
10533-1	A	A	T	C	A	A	T	-	C	C	G	G	G	A	C	C	-	-	-	-	-	-	-	-	-	-	-	-	-	-	T	G	G	C	G	-	-	-	-	-	-	-	C	C	A	-	-	-	T
502	A	A	T	C	A	A	T	-	C	C	G	G	G	A	C	C	-	-	-	-	-	-	-	-	-	-	-	-	-	-	T	G	G	C	G	-	-	-	-	-	-	-	C	G	G	G	G	A	T
OH43	A	A	T	C	A	A	T	-	C	C	G	G	G	A	C	C	-	-	-	-	-	-	-	-	-	-	-	-	-	-	T	G	G	C	G	G	T	G	A	C	A	A	C	G	G	G	G	A	T
Qi319	A	A	T	C	A	A	T	-	C	C	G	G	G	A	C	C	-	-	-	-	-	-	-	-	-	-	-	-	-	-	T	G	G	C	G	-	-	-	-	-	-	-	C	G	G	G	G	A	T
Q52	C	C	C	G	T	A	G	T	G	-	-	-	A	C	G	T	-	-	-	-	-	-	-	-	-	-	-	-	-	-	-	-	-	-	-	-	-	-	-	-	-	-	C	C	A	-	-	-	T
QF01	A	A	T	C	A	A	T	-	C	C	G	G	G	A	C	C	-	-	-	-	-	-	-	-	-	-	-	-	-	-	T	G	G	C	G	-	-	-	-	-	-	-	C	G	G	G	G	A	T
QBN029	A	A	T	C	A	A	T	-	C	C	G	G	G	A	C	C	-	-	-	-	-	-	-	-	-	-	-	-	-	-	T	G	G	C	G	-	-	-	-	-	-	-	C	G	G	G	G	A	T
JND-1	A	A	T	C	A	A	T	-	C	C	G	G	G	A	C	C	-	-	-	-	-	-	-	-	-	-	-	-	-	-	T	G	G	C	G	-	-	-	-	-	-	-	C	G	G	G	G	A	T
QDT01	A	A	T	C	A	A	T	-	C	C	G	G	G	A	C	C	-	-	-	-	-	-	-	-	-	-	-	-	-	-	T	G	G	C	G	-	-	-	-	-	-	-	C	G	G	G	G	A	T
QKN01F	A	A	T	C	A	A	T	-	C	C	G	G	G	A	C	C	-	-	-	-	-	-	-	-	-	-	-	-	-	-	T	G	G	C	G	-	-	-	-	-	-	-	C	G	G	G	G	A	T
3189	A	A	T	C	A	A	T	-	C	C	G	G	G	A	C	C	-	-	-	-	-	-	-	-	-	-	-	-	-	-	T	G	G	C	G	-	-	-	-	-	-	-	C	C	A	-	-	-	T
P138	A	A	T	C	A	A	T	-	C	C	G	G	G	A	C	C	-	-	-	-	-	-	-	-	-	-	-	-	-	-	T	G	G	C	G	-	-	-	-	-	-	-	C	G	G	G	G	A	T
Luyuan92	A	A	T	C	A	A	T	-	C	C	G	G	G	A	C	C	-	-	-	-	-	-	-	-	-	-	-	-	-	-	T	G	G	C	G	-	-	-	-	-	-	-	C	G	G	G	G	A	T
178	A	A	T	C	A	A	T	-	C	C	G	G	G	A	C	C	-	-	-	-	-	-	-	-	-	-	-	-	-	-	T	G	G	C	G	-	-	-	-	-	-	-	C	G	G	G	G	A	T
Shen137	A	A	T	C	A	A	T	-	C	C	G	G	G	A	C	C	-	-	-	-	-	-	-	-	-	-	-	-	-	-	T	G	G	C	G	-	-	-	-	-	-	-	C	G	G	G	G	A	T
6819	A	A	T	C	A	A	T	-	C	C	G	G	G	A	C	C	-	-	-	-	-	-	-	-	-	-	-	-	-	-	T	G	G	C	G	-	-	-	-	-	-	-	C	G	G	G	G	A	T
QP1721	C	C	C	G	T	A	G	T	G	-	-	-	A	C	G	C	-	-	-	-	-	-	-	A	T	G	T	G	C	A	T	G	G	C	G	-	-	-	-	-	-	-	C	G	G	G	G	A	T
Chang7-2	A	A	T	C	A	A	T	-	C	C	G	G	G	A	C	C	-	-	-	-	-	-	-	-	-	-	-	-	-	-	T	G	G	C	G	-	-	-	-	-	-	-	C	G	G	G	G	A	T
QDM01	A	A	T	C	A	A	T	-	C	C	G	G	G	A	C	C	-	-	-	-	-	-	-	-	-	-	-	-	-	-	T	G	G	C	G	-	-	-	-	-	-	-	C	G	G	G	G	A	T
WT262	A	A	T	C	A	A	T	-	C	C	G	G	G	A	C	C	-	-	-	-	-	-	-	-	-	-	-	-	-	-	T	G	G	C	G	-	-	-	-	-	-	-	C	G	G	G	G	A	T
7922	C	C	C	G	T	A	G	T	G	-	-	-	A	C	G	T	-	-	-	-	-	-	-	-	-	-	-	-	-	-	-	-	-	-	-	-	-	-	-	-	-	-	C	C	A	G	G	A	T
Tie9206	C	C	C	G	T	A	G	T	G	-	-	-	A	C	G	T	-	-	-	-	-	-	-	-	-	-	-	-	-	-	-	-	-	-	-	-	-	-	-	-	-	-	C	C	A	G	G	A	T
S122	C	C	C	G	T	A	G	T	G	-	-	-	A	C	G	T	-	-	-	-	-	-	-	-	-	-	-	-	-	-	-	-	-	-	-	-	-	-	-	-	-	-	C	C	A	G	G	A	T
Qi232	C	C	C	G	T	A	G	T	G	-	-	-	A	C	G	T	-	-	-	-	-	-	-	-	-	-	-	-	-	-	-	-	-	-	-	-	-	-	-	-	-	-	C	C	A	-	-	-	T
K8112	C	C	C	G	T	A	G	T	G	-	-	-	A	C	G	T	-	-	-	-	-	-	-	-	-	-	-	-	-	-	-	-	-	-	-	-	-	-	-	-	-	-	C	C	A	-	-	-	T
Benyu15	C	C	C	G	T	A	G	T	G	-	-	-	A	C	G	T	-	-	-	-	-	-	-	-	-	-	-	-	-	-	-	-	-	-	-	-	-	-	-	-	-	-	C	C	A	-	-	-	T
8112	C	C	C	G	T	A	G	T	G	-	-	-	A	C	G	T	-	-	-	-	-	-	-	-	-	-	-	-	-	-	-	-	-	-	-	-	-	-	-	-	-	-	C	C	A	-	-	-	T
QF02	C	C	C	G	T	A	G	T	G	-	-	-	A	C	G	T	-	-	-	-	-	-	-	-	-	-	-	-	-	-	-	-	-	-	-	-	-	-	-	-	-	-	C	C	A	G	G	A	T
Y53	C	C	C	G	T	A	G	T	G	-	-	-	A	C	G	T	-	-	-	-	-	-	-	-	-	-	-	-	-	-	-	-	-	-	-	-	-	-	-	-	-	-	C	C	A	G	G	A	T
4CV	C	C	C	G	T	A	G	T	G	-	-	-	A	C	G	T	-	-	-	-	-	-	-	-	-	-	-	-	-	-	-	-	-	-	-	-	-	-	-	-	-	-	C	C	A	G	G	A	T
WT26	C	C	C	G	T	A	G	T	G	-	-	-	A	C	G	T	-	-	-	-	-	-	-	-	-	-	-	-	-	-	-	-	-	-	-	-	-	-	-	-	-	-	C	C	A	G	G	A	T
QZN01F	C	C	C	G	T	A	G	T	G	-	-	-	A	C	G	T	-	-	-	-	-	-	-	-	-	-	-	-	-	-	-	-	-	-	-	-	-	-	-	-	-	-	C	C	A	-	-	-	T
Mo17	C	C	C	G	T	A	G	T	G	-	-	-	A	C	G	T	-	-	-	-	-	-	-	-	-	-	-	-	-	-	-	-	-	-	-	-	-	-	-	-	-	-	C	C	A	G	G	A	T
11118	C	C	C	G	T	A	G	T	G	-	-	-	A	C	G	T	-	-	-	-	-	-	-	-	-	-	-	-	-	-	-	-	-	-	-	-	-	-	-	-	-	-	C	C	A	-	-	-	T
4866	C	C	C	G	T	A	G	T	G	-	-	-	A	C	G	T	-	-	-	-	-	-	-	-	-	-	-	-	-	-	-	-	-	-	-	-	-	-	-	-	-	-	C	C	A	-	-	-	T
Qi318	A	A	T	C	A	A	T	-	C	C	G	G	G	A	C	C	-	-	-	-	-	-	-	-	-	-	-	-	-	-	T	G	G	C	G	-	-	-	-	-	-	-	C	C	A	-	-	-	T
Za107	C	C	C	G	T	A	G	T	G	-	-	-	A	C	G	T	-	-	-	-	-	-	-	-	-	-	-	-	-	-	-	-	-	-	-	-	-	-	-	-	-	-	C	C	A	-	-	-	T
340Gai	C	C	C	G	T	A	G	T	G	-	-	-	A	C	G	T	-	-	-	-	-	-	-	-	-	-	-	-	-	-	-	-	-	-	-	-	-	-	-	-	-	-	C	C	A	-	-	-	T
BJ-2	C	C	C	G	T	A	G	T	G	-	-	-	A	C	G	T	-	-	-	-	-	-	-	-	-	-	-	-	-	-	-	-	-	-	-	-	-	-	-	-	-	-	C	C	A	G	G	A	T
10168	A	A	T	C	A	A	T	-	C	C	G	G	G	A	C	C	-	-	-	-	-	-	-	-	-	-	-	-	-	-	T	G	G	C	G	-	-	-	-	-	-	-	C	C	A	-	-	-	T
478Xuan	A	A	T	C	A	A	T	-	C	C	G	G	G	A	C	C	-	-	-	-	-	-	-	-	-	-	-	-	-	-	T	G	G	C	G	-	-	-	-	-	-	-	C	C	A	-	-	-	T
QKN01M	C	C	C	G	T	A	G	T	G	-	-	-	A	C	G	T	-	-	-	-	-	-	-	C	A	-	-	-	-	-	-	-	-	-	-	-	-	-	-	-	-	-	G	G	A	-	-	-	-
319B	C	C	C	G	T	A	G	T	G	-	-	-	A	C	G	T	-	-	-	-	-	-	-	-	-	-	-	-	-	-	-	-	-	-	-	-	-	-	-	-	-	-	C	C	A	-	-	-	T
QF-11	C	C	C	G	T	A	G	T	G	-	-	-	A	C	G	T	-	-	-	-	-	-	-	-	-	-	-	-	-	-	-	-	-	-	-	-	-	-	-	-	-	-	C	C	A	-	-	-	T
Dan598	C	C	C	G	T	A	G	T	G	-	-	-	A	C	G	T	-	-	-	-	-	-	-	C	A	-	-	-	-	-	-	-	-	-	-	-	-	-	-	-	-	-	G	G	A	-	-	-	-
LX9801	A	A	T	C	A	A	T	-	C	C	G	G	G	A	C	C	-	-	-	-	-	-	-	-	-	-	-	-	-	-	T	G	G	C	G	-	-	-	-	-	-	-	C	G	G	G	G	A	T
Huangzaosi	A	A	T	C	A	A	T	-	C	C	G	G	G	A	C	C	-	-	-	-	-	-	-	-	-	-	-	-	-	-	T	G	G	C	G	-	-	-	-	-	-	-	C	G	G	G	G	A	T
107	A	A	T	C	A	A	T	-	C	C	G	G	G	A	C	C	-	-	-	-	-	-	-	-	-	-	-	-	-	-	T	G	G	C	G	-	-	-	-	-	-	-	C	G	G	G	G	A	T
JH3372	A	A	T	C	A	A	T	-	C	C	G	G	G	A	C	C	-	-	-	-	-	-	-	-	-	-	-	-	-	-	T	G	G	C	G	-	-	-	-	-	-	-	C	G	G	G	G	A	T
11200	A	A	T	C	A	A	T	-	C	C	G	G	G	A	C	C	-	-	-	-	-	-	-	-	-	-	-	-	-	-	T	G	G	C	G	-	-	-	-	-	-	-	C	G	G	G	G	A	T
BJ-5	A	A	T	C	A	A	T	-	C	C	G	G	G	A	C	C	-	-	-	-	-	-	-	-	-	-	-	-	-	-	T	G	G	C	G	-	-	-	-	-	-	-	C	G	G	G	G	A	T
k12	C	C	C	G	T	A	G	T	G	-	-	-	A	C	G	C	G	T	G	C	A	A	T	-	-	-	-	-	-	-	T	G	G	C	G	-	-	-	-	-	-	-	C	G	G	G	G	A	T
Danhuang25	A	A	T	C	A	A	T	-	C	C	G	G	G	A	C	C	-	-	-	-	-	-	-	-	-	-	-	-	-	-	T	G	G	C	G	-	-	-	-	-	-	-	C	G	G	G	G	A	T
Zong3	C	C	C	G	T	A	G	T	G	-	-	-	A	C	G	T	-	-	-	-	-	-	-	-	-	-	-	-	-	-	-	-	-	-	-	-	-	-	-	-	-	-	C	C	A	-	-	-	T
BEM	C	C	C	G	T	A	G	T	G	-	-	-	A	C	G	T	-	-	-	-	-	-	-	-	-	-	-	-	-	-	-	-	-	-	-	-	-	-	-	-	-	-	C	C	A	G	G	A	T
Zheng58	C	C	C	G	T	A	G	T	G	-	-	-	A	C	G	T	-	-	-	-	-	-	-	-	-	-	-	-	-	-	-	-	-	-	-	-	-	-	-	-	-	-	C	C	A	-	-	-	T
suwan	A	A	T	C	A	G	T	-	C	C	G	G	G	A	C	C	-	-	-	-	-	-	-	-	-	-	-	-	-	-	T	G	G	C	G	-	-	-	-	-	-	-	C	G	G	G	G	A	T
412	A	A	T	C	A	A	T	-	C	C	G	G	G	A	C	C	-	-	-	-	-	-	-	-	-	-	-	-	-	-	T	G	G	C	G	-	-	-	-	-	-	-	C	G	G	G	G	A	T
Ji853	C	C	C	G	T	A	G	T	G	-	-	-	A	C	G	T	-	-	-	-	-	-	-	C	A	-	-	-	-	-	-	-	-	-	-	-	-	-	-	-	-	-	G	G	A	-	-	-	-
[truncated: 10 more columns]
